# Supplementary material for: Opposite roles of MAPKKK17 and MAPKKK21 against Tetranychus urticae in Arabidopsis
Source: Front Plant Sci. 2022 Dec 7;13:1038866. doi: 10.3389/fpls.2022.1038866 (PMC9768502; doi:10.3389/fpls.2022.1038866)
Supplement: Supplementary Data Sheet 1 — Lists of 100 most significant coexpressed genes to MAPKKK17 and MAPKKK21. [file DataSheet_1.xlsx]

## Sheet: coexpressionMAPKKK17
	ID	Gene	Function	ath-u.2 / MAPKKK17	Tur_30m	Tur_1h	Tur_3h	Tur_24h
1	AT1G05100	MAPKKK18	mitogen-activated protein kinase kinase kinase 18	7.6	2.8644	1.7405	2.28985	ns
2	AT5G67210	IRX15-L	IRREGULAR XYLEM protein (DUF579)	5.3	2.19218	2.62365	3.01142	2.64187
3	AT4G10390	AT4G10390	Protein kinase superfamily protein	4.9	2.28343	3.05957	3.45376	2.78169
4	AT5G63450	CYP94B1	cytochrome P450: family 94: subfamily B: polypeptide 1	4.7	5.16679	5.88055	5.70756	5.07528
5	AT4G29930	AT4G29930	basic helix-loop-helix (bHLH) DNA-binding superfamily protein	4.6	1.88589	2.7608	2.65559	1.12094
6	AT3G52370	FLA15	FASCICLIN-like arabinogalactan protein 15 precursor	4.6	ns	ns	1.07167	ns
7	AT3G62730	AT3G62730	desiccation-like protein	4.3	ns	ns	ns	ns
8	AT2G34610	AT2G34610	cotton fiber protein	4.1	ns	ns	ns	ns
9	AT1G49450	AT1G49450	Transducin/WD40 repeat-like superfamily protein	4.1	1.86877	1.59542	2.45229	1.93035
10	AT2G38760	ANNAT3	annexin 3	4.1	1.09	2.25446	2.73041	2.0607
11	AT2G38750	ANNAT4	annexin 4	3.9	1.37667	2.70784	3.27742	2.36093
12	AT1G19190	AT1G19190	alpha/beta-Hydrolases superfamily protein	3.8	ns	ns	1.76473	1.65258
13	AT5G10300	MES5	methyl esterase 5	3.8	2.13341	2.14239	3.06186	3.17178
14	AT5G19110	AT5G19110	Eukaryotic aspartyl protease family protein	3.8	3.74946	3.94263	5.42078	5.58161
15	AT2G29440	GSTU6	glutathione S-transferase tau 6	3.7	1.82429	2.5529	3.06726	2.53999
16	AT2G32990	GH9B8	glycosyl hydrolase 9B8	3.7	ns	ns	1.26882	1.40955
17	AT5G01840	OFP1	ovate family protein 1	3.7	ns	1.86477	2.57854	1.23385
18	AT4G36900	RAP2.10	related to AP2 10	3.7	2.51419	ns	ns	ns
19	AT5G65280	GCL1	GCR2-like 1	3.6	2.19214	3.66258	4.41562	3.34671
20	AT4G27410	RD26	NAC (No Apical Meristem) domain transcriptional regulator superfamily protein	3.6	2.73751	2.63888	3.00613	1.81191
21	AT1G62990	KNAT7	homeobox knotted-like protein	3.6	ns	ns	ns	ns
22	AT2G29450	GSTU5	glutathione S-transferase tau 5	3.6	1.57717	2.2386	1.88073	ns
23	AT5G60890	MYB34	myb domain protein 34	3.5	1.17295	1.29325	1.57838	1.12012
24	AT4G37790	HAT22	Homeobox-leucine zipper protein family	3.5	ns	ns	ns	ns
25	AT5G22630	ADT5	arogenate dehydratase 5	3.5	2.21439	2.33796	2.84096	2.12086
26	AT2G22770	NAI1	basic helix-loop-helix (bHLH) DNA-binding superfamily protein	3.5	1.59467	2.82308	3.18727	2.19662
27	AT1G74950	TIFY10B	TIFY domain/Divergent CCT motif family protein	3.4	2.63847	3.00824	3.1794	2.66279
28	AT1G79310	MC7	metacaspase 7	3.4	3.54269	3.09101	4.31174	3.8832
29	AT4G33610	AT4G33610	glycine-rich protein	3.4	ns	ns	ns	ns
30	AT1G49530	GGPS6	geranylgeranyl pyrophosphate synthase 6	3.4	ns	ns	ns	ns
31	AT4G05100	MYB74	myb domain protein 74	3.4	3.41043	ns	1.53538	ns
32	AT2G36650	AT2G36650	CHUP1-like protein	3.4	1.65174	1.77721	1.86626	1.22779
33	AT1G76250	AT1G76250	transmembrane protein	3.3	ns	ns	ns	ns
34	AT1G28470	NAC010	NAC domain containing protein 10	3.3	ns	ns	ns	ns
35	AT2G44230	AT2G44230	hypothetical protein (DUF946)	3.3	1.06709	ns	ns	ns
36	AT5G01360	TBL3	trichome birefringence-like protein (DUF828)	3.3	ns	ns	ns	ns
37	AT1G58200	MSL3	MSCS-like 3	3.2	1.31625	ns	1.51426	1.10474
38	AT5G13220	JAZ10	jasmonate-zim-domain protein 10	3.2	4.07417	4.55365	5.15553	5.23971
39	AT1G70700	TIFY7	TIFY domain/Divergent CCT motif family protein	3.2	3.60507	4.1375	4.56508	4.05014
40	AT5G19100	AT5G19100	Eukaryotic aspartyl protease family protein	3.2	2.56268	3.47313	4.52336	3.49739
41	AT5G05390	LAC12	laccase 12	3.2	ns	ns	ns	ns
42	AT5G40390	SIP1	Raffinose synthase family protein	3.2	1.52815	ns	ns	ns
43	AT2G42760	AT2G42760	DUF1685 family protein	3.2	1.9523	2.60215	3.15646	2.3614
44	AT4G18425	AT4G18425	transmembrane protein: putative (DUF679)	3.1	ns	ns	ns	ns
45	AT5G63970	RGLG3	Copine (Calcium-dependent phospholipid-binding protein) family	3.1	1.15375	ns	1.70423	1.67372
46	AT1G08920	ESL1	ERD (early response to dehydration) six-like 1	3.1	2.23035	1.57911	2.40534	1.82609
47	AT2G03200	AT2G03200	Eukaryotic aspartyl protease family protein	3.1	ns	ns	ns	ns
48	AT2G16720	MYB7	myb domain protein 7	3.1	ns	ns	2.54192	2.5692
49	AT3G18170	AT3G18170	Glycosyltransferase family 61 protein	3.1	ns	ns	ns	ns
50	AT1G61065	AT1G61065	1:3-beta-glucan synthase component (DUF1218)	3.1	ns	1.02204	1.19065	ns
51	AT4G35160	AT4G35160	O-methyltransferase family protein	3.1	ns	ns	2.86868	4.33929
52	AT5G23170	AT5G23170	Protein kinase superfamily protein	3	ns	ns	ns	ns
53	AT4G08170	AT4G08170	Inositol 1:3:4-trisphosphate 5/6-kinase family protein	3	1.88423	2.11446	2.39182	1.53396
54	AT4G20050	QRT3	Pectin lyase-like superfamily protein	3	ns	ns	ns	ns
55	AT3G59710	AT3G59710	NAD(P)-binding Rossmann-fold superfamily protein	3	ns	ns	2.11196	1.0547
56	AT1G02310	MAN1	Glycosyl hydrolase superfamily protein	2.9	ns	ns	ns	ns
57	AT3G48510	AT3G48510	AtIII18x5-like protein	2.9	ns	ns	ns	ns
58	AT2G34850	MEE25	NAD(P)-binding Rossmann-fold superfamily protein	2.9	ns	ns	ns	ns
59		PHT4			ns	ns	ns	ns
60	AT5G52120	PP2-A14	phloem protein 2-A14	2.9	ns	1.38121	1.26066	ns
61	AT2G27310	AT2G27310	F-box family protein	2.9	2.77286	1.90523	2.60475	2.33308
62	AT4G36950	MAPKKK21	mitogen-activated protein kinase kinase kinase 21	2.9	6.29269	6.98854	7.18501	5.88652
63	AT4G33330	PGSIP3	plant glycogenin-like starch initiation protein 3	2.9	ns	ns	ns	ns
64	AT2G23340	DEAR3	DREB and EAR motif protein 3	2.9	2.33832	1.73098	1.32498	ns
65	AT1G11190	BFN1	bifunctional nuclease i	2.9	ns	ns	ns	ns
66	AT3G10340	PAL4	phenylalanine ammonia-lyase 4	2.9	ns	ns	ns	ns
67	AT5G61340	AT5G61340	transmembrane protein	2.9	ns	ns	ns	ns
68	AT1G62660	AT1G62660	Glycosyl hydrolases family 32 protein	2.9	ns	1.49483	2.97805	2.38533
69	AT1G43160	RAP2.6	related to AP2 6	2.9	6.66499	9.82987	9.89649	7.37465
70	AT3G55090	ABCG16	ABC-2 type transporter family protein	2.8	ns	ns	ns	ns
71	AT3G16280	AT3G16280	Integrase-type DNA-binding superfamily protein	2.8	ns	ns	ns	ns
72	AT2G05260	AT2G05260	alpha/beta-Hydrolases superfamily protein	2.8	ns	1.00301	1.19929	ns
73	AT2G36640	ECP63	embryonic cell protein 63	2.8	ns	ns	ns	ns
74	AT5G51760	AHG1	Protein phosphatase 2C family protein	2.8	ns	ns	ns	ns
75	AT5G47530	AT5G47530	Auxin-responsive family protein	2.8	ns	ns	ns	ns
76	AT1G75230	AT1G75230	DNA glycosylase superfamily protein	2.8	1.31976	1.41374	ns	ns
77	AT1G13190	AT1G13190	RNA-binding (RRM/RBD/RNP motifs) family protein	2.8	ns	ns	ns	ns
78	AT2G05910	AT2G05910	LURP-one-like protein (DUF567)	2.8	ns	ns	ns	ns
79	AT2G40370	LAC5	laccase 5	2.8	ns	ns	ns	ns
80	AT1G24600	AT1G24600	hypothetical protein	2.8	ns	ns	ns	ns
81	AT5G53050	AT5G53050	alpha/beta-Hydrolases superfamily protein	2.8	1.59342	1.5673	1.14604	ns
82	AT5G26310	UGT72E3	UDP-Glycosyltransferase superfamily protein	2.8	ns	ns	ns	ns
83	AT2G32150	AT2G32150	Haloacid dehalogenase-like hydrolase (HAD) superfamily protein	2.8	1.10694	1.79412	2.13183	1.4721
84	AT4G38060	AT4G38060	hypothetical protein	2.8	-1.14568	ns	ns	ns
85	AT3G23090	AT3G23090	TPX2 (targeting protein for Xklp2) protein family	2.8	ns	ns	ns	ns
86	AT5G41315	GL3	basic helix-loop-helix (bHLH) DNA-binding superfamily protein	2.7	ns	1.53679	2.14872	1.07791
87	AT5G56980	AT5G56980	cotton fiber protein	2.7	3.59638	2.62569	1.84185	1.17994
88	AT5G06090	GPAT7	glycerol-3-phosphate acyltransferase 7	2.7	ns	ns	ns	ns
89	AT5G05600	AT5G05600	2-oxoglutarate (2OG) and Fe(II)-dependent oxygenase superfamily protein	2.7	4.98646	5.85913	6.20375	6.49213
90	AT5G11790	NDL2	N-MYC downregulated-like 2	2.7	ns	ns	ns	ns
91	AT1G06640	AT1G06640	2-oxoglutarate (2OG) and Fe(II)-dependent oxygenase superfamily protein	2.7	ns	ns	2.00237	1.88696
92	AT1G55990	AT1G55990	glycine-rich protein	2.7	ns	ns	ns	ns
93	AT3G62010	AT3G62010	metal ion-binding protein	2.7	ns	ns	ns	ns
94	AT2G34600	JAZ7	jasmonate-zim-domain protein 7	2.7	8.46532	8.22163	7.54496	6.63477
95	AT2G39420	AT2G39420	alpha/beta-Hydrolases superfamily protein	2.7	1.96517	1.904	2.51566	2.20964
96	AT5G46730	AT5G46730	glycine-rich protein	2.7	ns	ns	ns	ns
97	AT1G51760	IAR3	peptidase M20/M25/M40 family protein	2.7	2.72745	3.52859	3.71752	2.81193
98	AT1G53270	ABCG10	ABC-2 type transporter family protein	2.7	ns	ns	ns	ns
99	AT2G47180	GolS1	galactinol synthase 1	2.7	ns	2.87281	4.00731	2.94712
100	AT5G41120	AT5G41120	Esterase/lipase/thioesterase family protein	2.7	ns	ns	2.91444	2.07127

## Sheet: coexpressionMAPKKK21
ID	Gene	Function	ath-u.2 / MAPKKK21	Tur_30m	Tur_1h	Tur_3h	Tur_24h
AT1G17380	JAZ5	jasmonate-zim-domain protein 5	7.4	5.56704	5.53121	6.08163	5.54962
AT1G17420	LOX3	lipoxygenase 3	7.3	5.75969	4.02102	4.65621	3.61015
AT5G13220	JAZ10	jasmonate-zim-domain protein 10	6.8	4.07417	4.55365	5.15553	5.23971
AT5G43650	BHLH92	basic helix-loop-helix (bHLH) DNA-binding superfamily protein	6.3	4.78223	4.91445	5.2702	4.79671
AT1G74950	TIFY10B	TIFY domain/Divergent CCT motif family protein	6	2.63847	3.00824	3.1794	2.66279
AT1G30135	JAZ8	jasmonate-zim-domain protein 8	5.6	4.32728	3.51238	4.0543	4.03396
AT2G27690	CYP94C1	cytochrome P450: family 94: subfamily C: polypeptide 1	5.5	6.29006	4.87277	4.5913	4.41968
AT2G34600	JAZ7	jasmonate-zim-domain protein 7	5.4	8.46532	8.22163	7.54496	6.63477
AT2G06050	OPR3	oxophytodienoate-reductase 3	5.2	4.58265	3.96466	4.32464	3.37701
AT3G51450	AT3G51450	Calcium-dependent phosphotriesterase superfamily protein	5	3.61367	4.54024	5.0749	4.62208
AT1G51760	IAR3	peptidase M20/M25/M40 family protein	4.9	2.72745	3.52859	3.71752	2.81193
AT5G28237	AT5G28237	Pyridoxal-5'-phosphate-dependent enzyme family protein	4.8	6.47485	7.1502	7.31046	7.47424
AT4G34410	RRTF1	redox responsive transcription factor 1	4.7	11.404	10.0862	8.97794	7.51578
AT1G28480	GRX480	Thioredoxin superfamily protein	4.6	5.3668	4.50939	5.31239	5.60576
AT1G61120	TPS04	terpene synthase 04	4.6	4.81503	5.44371	6.78607	7.35135
AT1G44350	ILL6	IAA-amino acid hydrolase ILR1-like 6	4.6	3.61793	4.28321	4.17691	3.61775
AT1G61610	AT1G61610	S-locus lectin protein kinase family protein	4.5	2.8267	3.39554	4.18754	4.72224
AT2G22760	AT2G22760	basic helix-loop-helix (bHLH) DNA-binding superfamily protein	4.4	7.20945	8.02998	8.00447	7.73515
AT1G70700	TIFY7	TIFY domain/Divergent CCT motif family protein	4.3	3.60507	4.1375	4.56508	4.05014
AT1G72520	LOX4	PLAT/LH2 domain-containing lipoxygenase family protein	4.2	7.3637	5.54338	6.36174	5.69631
AT5G05600	AT5G05600	2-oxoglutarate (2OG) and Fe(II)-dependent oxygenase superfamily protein	4.2	4.98646	5.85913	6.20375	6.49213
AT1G20510	OPCL1	OPC-8:0 CoA ligase1	4.1	3.86241	3.46902	3.43878	2.76215
AT2G42760	AT2G42760	DUF1685 family protein	4	1.9523	2.60215	3.15646	2.3614
AT3G25780	AOC3	allene oxide cyclase 3	3.9	6.95142	6.06253	6.45546	5.32682
AT1G19180	JAZ1	jasmonate-zim-domain protein 1	3.8	6.01363	5.09419	5.33728	4.76899
AT5G67080	MAPKKK19	mitogen-activated protein kinase kinase kinase 19	3.8	3.24661	3.10359	3.58984	3.65846
AT1G61890	AT1G61890	MATE efflux family protein	3.7	4.16432	3.41173	3.21456	2.12817
AT2G46510	AIB	ABA-inducible BHLH-type transcription factor	3.7	1.67364	2.11404	2.4236	1.71136
AT3G44860	FAMT	farnesoic acid carboxyl-O-methyltransferase	3.6	4.52355	5.39306	5.67001	5.32617
AT1G75230	AT1G75230	DNA glycosylase superfamily protein	3.6	1.31976	1.41374	ns	ns
AT1G76640	AT1G76640	Calcium-binding EF-hand family protein	3.6	6.1384	8.53891	10.6955	10.2916
AT2G24850	TAT3	tyrosine aminotransferase 3	3.6	3.07496	5.28869	6.61821	7.12749
AT1G72450	JAZ6	jasmonate-zim-domain protein 6	3.5	3.1637	3.00401	3.34386	3.04757
AT1G06620	AT1G06620	2-oxoglutarate (2OG) and Fe(II)-dependent oxygenase superfamily protein	3.5	2.99623	3.1981	3.25404	3.65723
AT2G27310	AT2G27310	F-box family protein	3.3	2.77286	1.90523	2.60475	2.33308
AT2G38240	AT2G38240	2-oxoglutarate (2OG) and Fe(II)-dependent oxygenase superfamily protein	3.3	4.74641	7.91032	9.32801	7.88622
AT5G63450	CYP94B1	cytochrome P450: family 94: subfamily B: polypeptide 1	3.3	5.16679	5.88055	5.70756	5.07528
AT3G53600	AT3G53600	C2H2-type zinc finger family protein	3.3	7.5181	4.56453	6.06867	4.29966
AT1G16370	OCT6	organic cation/carnitine transporter 6	3.2	4.36776	4.8089	4.79466	3.59555
AT2G44840	ERF13	ethylene-responsive element binding factor 13	3.2	6.26421	5.48772	6.0496	5.03877
AT4G10390	AT4G10390	Protein kinase superfamily protein	3.1	2.28343	3.05957	3.45376	2.78169
AT1G70130	AT1G70130	Concanavalin A-like lectin protein kinase family protein	3.1	6.52471	7.69203	8.91621	7.91371
AT3G16860	COBL8	COBRA-like protein 8 precursor	3	3.38486	2.10303	ns	1.54398
AT5G12340	AT5G12340	DUF4228 domain protein	3	6.50543	4.1217	5.93059	5.57467
AT1G52890	NAC019	NAC domain containing protein 19	2.9	4.80132	4.36912	5.76309	4.91924
AT5G52400	CYP715A1	cytochrome P450: family 715: subfamily A: polypeptide 1	2.9	7.25554	7.8855	9.78476	7.67228
AT5G14700	AT5G14700	NAD(P)-binding Rossmann-fold superfamily protein	2.9	2.59581	2.06251	2.36283	1.99471
AT5G47240	NUDT8	nudix hydrolase homolog 8	2.9	2.6673	2.28905	3.22955	2.85861
AT5G38710	AT5G38710	Methylenetetrahydrofolate reductase family protein	2.9	2.12231	2.03598	3.08155	3.37321
AT5G21960	AT5G21960	Integrase-type DNA-binding superfamily protein	2.9	5.08012	5.48065	6.81896	5.89858
AT2G32510	MAPKKK17	mitogen-activated protein kinase kinase kinase 17	2.9	1.09978	1.77868	3.0007	2.07857
AT5G58680	AT5G58680	ARM repeat superfamily protein	2.9	3.61857	2.02723	1.86321	3.07329
AT1G73080	PEPR1	PEP1 receptor 1	2.9	2.15679	ns	1.18265	ns
AT3G25180	CYP82G1	cytochrome P450: family 82: subfamily G: polypeptide 1	2.8	6.63764	8.09663	8.20559	7.67786
AT1G17750	PEPR2	PEP1 receptor 2	2.8	2.26811	1.41967	2.3795	1.62162
AT3G01830	AT3G01830	Calcium-binding EF-hand family protein	2.8	6.03405	4.5467	5.06272	4.36705
AT1G12610	DDF1	Integrase-type DNA-binding superfamily protein	2.8	6.89865	4.21096	ns	ns
AT3G48520	CYP94B3	cytochrome P450: family 94: subfamily B: polypeptide 3	2.8	8.3999	9.47926	9.72522	8.55951
AT5G10300	MES5	methyl esterase 5	2.8	2.13341	2.14239	3.06186	3.17178
AT4G08170	AT4G08170	Inositol 1:3:4-trisphosphate 5/6-kinase family protein	2.8	1.88423	2.11446	2.39182	1.53396
AT5G27520	PNC2	peroxisomal adenine nucleotide carrier 2	2.7	2.63549	2.15335	2.522	1.83554
AT2G39420	AT2G39420	alpha/beta-Hydrolases superfamily protein	2.7	1.96517	1.904	2.51566	2.20964
AT3G21230	4CL5	4-coumarate:CoA ligase 5	2.7	ns	ns	1.70151	1.29463
AT1G05100	MAPKKK18	mitogen-activated protein kinase kinase kinase 18	2.7	2.8644	1.7405	2.28985	ns
AT3G50280	AT3G50280	HXXXD-type acyl-transferase family protein	2.6	2.44129	2.63549	4.01751	4.27023
AT5G53750	AT5G53750	CBS domain-containing protein	2.6	3.23142	2.72526	2.99449	2.16783
AT1G74930	ORA47	Integrase-type DNA-binding superfamily protein	2.6	4.07399	4.19711	4.83523	3.27776
AT5G65280	GCL1	GCR2-like 1	2.6	2.19214	3.66258	4.41562	3.34671
AT5G42650	AOS	allene oxide synthase	2.6	2.50333	2.77431	4.19857	3.50047
AT5G56980	AT5G56980	cotton fiber protein	2.5	3.59638	2.62569	1.84185	1.17994
AT1G51780	ILL5	IAA-amino acid hydrolase ILR1-like 5	2.5	6.63461	7.52174	8.90431	7.21012
AT5G17490	RGL3	RGA-like protein 3	2.5	2.04238	ns	3.39187	2.9087
AT3G11480	BSMT1	S-adenosyl-L-methionine-dependent methyltransferases superfamily protein	2.5	ns	7.65224	11.0724	9.78395
AT3G44870	AT3G44870	S-adenosyl-L-methionine-dependent methyltransferases superfamily protein	2.5	ns	ns	ns	ns
AT2G25460	AT2G25460	EEIG1/EHBP1 protein amino-terminal domain protein	2.4	4.9192	4.08388	4.29166	2.68139
AT1G74430	MYB95	myb domain protein 95	2.4	2.65472	3.47147	3.26041	2.57043
AT5G05730	ASA1	anthranilate synthase alpha subunit 1	2.4	1.40781	1.24199	2.49584	2.04935
AT1G76380	AT1G76380	DNA-binding bromodomain-containing protein	2.4	ns	1.07549	ns	ns
AT5G41120	AT5G41120	Esterase/lipase/thioesterase family protein	2.4	ns	ns	2.91444	2.07127
AT3G06500	A/N-InvC	Plant neutral invertase family protein	2.4	2.54436	1.38512	2.08331	1.59484
AT3G54020	AtIPCS1	Inositol phosphorylceramide synthase 1	2.3	1.61621	ns	ns	ns
AT1G11960	AT1G11960	ERD (early-responsive to dehydration stress) family protein	2.3	2.31975	1.32101	1.00122	ns
AT1G61065	AT1G61065	1:3-beta-glucan synthase component (DUF1218)	2.3	ns	1.02204	1.19065	ns
AT5G16190	CSLA11	cellulose synthase like A11	2.3	1.07223	1.39889	2.53932	2.16177
AT3G59750	AT3G59750	Concanavalin A-like lectin protein kinase family protein	2.3	1.9355	ns	1.30981	ns
AT1G24330	AT1G24330	ARM repeat superfamily protein	2.3	1.13961	1.37748	1.43695	ns
AT1G69360	AT1G69360	T-box transcription factor: putative (DUF863)	2.3	ns	ns	1.66566	1.26588
AT1G74100	SOT16	sulfotransferase 16	2.3	1.82924	1.64994	2.50483	1.7357
AT4G28140	AT4G28140	Integrase-type DNA-binding superfamily protein	2.3	5.29365	1.81868	1.48498	1.48395
AT5G67150	AT5G67150	HXXXD-type acyl-transferase family protein	2.3	ns	1.26637	1.63486	1.07596
AT2G21510	AT2G21510	DNAJ heat shock N-terminal domain-containing protein	2.3	1.09735	ns	ns	ns
AT2G28650	EXO70H8	exocyst subunit exo70 family protein H8	2.3	ns	2.15352	2.70657	1.30986
AT2G26380	AT2G26380	Leucine-rich repeat (LRR) family protein	2.3	ns	ns	ns	ns
AT4G17615	CBL1	calcineurin B-like protein 1	2.2	1.82983	ns	1.25834	ns
AT5G26600	AT5G26600	Pyridoxal phosphate (PLP)-dependent transferases superfamily protein	2.2	ns	ns	1.08587	ns
AT4G39980	DHS1	3-deoxy-D-arabino-heptulosonate 7-phosphate synthase 1	2.2	ns	1.25354	2.31234	1.64518
AT1G69370	CM3	chorismate mutase 3	2.2	1.01375	1.55242	2.29169	1.63036
AT5G19110	AT5G19110	Eukaryotic aspartyl protease family protein	2.2	3.74946	3.94263	5.42078	5.58161
AT2G22330	CYP79B3	cytochrome P450: family 79: subfamily B: polypeptide 3	2.2	2.30304	1.82614	3.35125	3.22424
AT3G09940	MDHAR	monodehydroascorbate reductase	2.2	2.25025	2.1314	4.33837	6.52211
